# Supplementary material for: DNA duplication in Burkholderia thailandensis induces biofilm formation by activating a two-component regulatory system
Source: PLoS Genet. 2025 May 20;21(5):e1011528. doi: 10.1371/journal.pgen.1011528 (PMC12124856; doi:10.1371/journal.pgen.1011528)
Supplement: S1 Raw Data — Fig 3 raw data. (XLSX) [file pgen.1011528.s004.xlsx]

## Sheet: requirement
	Raw Data of fragmented gusA reporter strains																											Calculated percent of Blue colonies
WT	Day	All	Blue			delta bfmSR	Day	All	Blue			delta csuFABCDE	Day	All	Blue			delta bfmSR,iou,csuFABCDE	Day	All	Blue		delta iou	Day	All	Blue		Day	WT	delta bfmSR	delta csuFABCDE	delta bfmSR,iou,csuFABCDE	delta iou
	0	135	1				0	100	0				0	100	0				0	100	0			0	115	3		0	0.740741	0	0	0	2.6087
	0	100	1				0	100	0				0	100	0				0	100	0			0	208	2		0	1	0	0	0	0.961538
	0	120	1				0	100	0				0	100	0				0	100	0			0	205	1		0	0.833333	0	0	0	0.487805
	0	137	1				0	100	0				0	100	0				0	153	1			0	250	1		0	0.729927	0	0	0.653595	0.4
	0	150	1																					0	165	2		0	0.666667				1.21212
	0	128	1																					0	100	1		0	0.78125				1
	1	89	4				1	44	2				1	100	0				1	61	3			1	48	5		1	4.49438	4.54545	0	4.91803	10.4167
	1	68	3				1	51	1				1	100	0				1	37	2			1	31	4		1	4.41176	1.96078	0	5.40541	12.9032
	1	37	1				1	49	2				1	100	0				1	82	9			1	46	3		1	2.7027	4.08163	0	10.9756	6.52174
	1	80	4				1	100	0				1	100	0				1	100	0			1	31	2		1	5	0	0	0	6.45161
	1	60	1				1	100	0				1	100	0				1	239	1			1	26	2		1	1.66667	0	0	0.41841	7.69231
	1	60	3				1	75	1				1	100	0				1	100	0			1	22	1		1	5	1.33333	0	0	4.54545
	1	77	4				1	100	0				1	100	0				1	100	0			1	20	1		1	5.19481	0	0	0	5
	1	58	2				1	100	0				1	100	0				1	100	0			1	23	1		1	3.44828	0	0	0	4.34783
	2	48	14				2	138	6				2	180	2				2	205	1			2	17	5		2	29.1667	4.34783	1.11111	0.487805	29.4118
	2	30	7				2	159	7				2	100	0				2	100	0			2	28	11		2	23.3333	4.40252	0	0	39.2857
	2	52	10				2	100	0				2	280	3				2	100	0			2	9	2		2	19.2308	0	1.07143	0	22.2222
	2	57	9				2	109	4				2	375	3				2	189	1			2	22	7		2	15.7895	3.66972	0.8	0.529101	31.8182
	2	52	12				2	100	0				2	100	0				2	100	0			2	11	3		2	23.0769	0	0	0	27.2727
	2	53	8				2	154	2				2	250	2				2	301	1			2	16	4		2	15.0943	1.2987	0.8	0.332226	25
	2	56	11				2	100	0				2	100	0				2	100	0			2	24	2		2	19.6429	0	0	0	8.33333
	2	54	13				2	100	0				2	200	1				2	100	0			2	11	2		2	24.0741	0	0.5	0	18.1818
	3	55	15				3	423	5				3	179	1				3	298	2			3	17	8		3	27.2727	1.18203	0.558659	0.671141	47.0588
	3	40	13				3	118	1				3	421	1				3	100	0			3	16	9		3	32.5	0.847458	0.23753	0	56.25
	3	42	13				3	360	5				3	298	1				3	100	0			3	13	6		3	30.9524	1.38889	0.33557	0	46.1538
	3	42	16				3	100	0				3	100	0				3	302	1			3	15	7		3	38.0952	0	0	0.331126	46.6667
	3	46	17				3	450	3				3	100	0				3	405	1			3	11	5		3	36.9565	0.666667	0	0.246914	45.4545
	3	50	17				3	189	2				3	100	0				3	330	2			3	29	12		3	34	1.0582	0	0.606061	41.3793
	3	41	19				3	100	0				3	100	0				3	100	0			3	13	8		3	46.3415	0	0	0	61.5385
	3	30	10				3	100	0				3	100	0				3	151	1			3	14	6		3	33.3333	0	0	0.662252	42.8571
	4	31	12				4	88	1				4	100	0				4	89	1			4	11	6		4	38.7097	1.13636	0	1.1236	54.5455
	4	41	20				4	100	0				4	100	0				4	112	3			4	14	8		4	48.7805	0	0	2.67857	57.1429
	4	38	15				4	100	0				4	100	0				4	120	4			4	23	11		4	39.4737	0	0	3.33333	47.8261
	4	44	19				4	100	0				4	100	0				4	100	0			4	26	11		4	43.1818	0	0	0	42.3077
	4	33	14				4	100	0				4	100	0				4	100	0			4	14	7		4	42.4242	0	0	0	50
	4	37	15				4	100	0				4	100	0				4	100	0			4	27	12		4	40.5405	0	0	0	44.4444
	4	41	22				4	100	0				4	202	1				4	100	0			4	21	8		4	53.6585	0	0.49505	0	38.0952
	4	30	13				4	100	0				4	176	1				4	215	2			4	10	5		4	43.3333	0	0.568182	0.930233	50
	5	42	17				5	303	2				5	100	0				5	100	0			5	11	7		5	40.4762	0.660066	0	0	63.6364
	5	18	9				5	100	0				5	100	0				5	100	0			5	14	8		5	50	0	0	0	57.1429
	5	28	15				5	90	2				5	100	0				5	100	0			5	17	10		5	53.5714	2.22222	0	0	58.8235
	5	15	8				5	100	0				5	100	0				5	100	0			5	13	7		5	53.3333	0	0	0	53.8462
	5	28	15				5	100	2				5	100	0				5	100	0			5	16	7		5	53.5714	2	0	0	43.75
	5	31	14				5	100	0				5	100	0				5	100	0			5	18	10		5	45.1613	0	0	0	55.5556
	5	42	16				5	100	0				5	100	0				5	100	0			5	17	8		5	38.0952	0	0	0	47.0588
	5	27	13				5	100	0				5	100	0				5	100	0			5	15	7		5	48.1481	0	0	0	46.6667
	6	24	9				6	135	1				6	100	0				6	100	0			6	16	10		6	37.5	0.740741	0	0	62.5
	6	25	12				6	368	3				6	100	0				6	100	0			6	14	9		6	48	0.815217	0	0	64.2857
	6	24	14				6	100	0				6	100	0				6	100	0			6	14	7		6	58.3333	0	0	0	50
	6	32	14				6	100	0				6	100	0				6	100	0			6	17	9		6	43.75	0	0	0	52.9412
	6	32	11				6	391	1				6	100	0				6	100	0			6	14	8		6	34.375	0.255754	0	0	57.1429
	6	19	9				6	100	0				6	100	0				6	100	0			6	20	9		6	47.3684	0	0	0	45
	6	30	16				6	100	0				6	100	0				6	100	0			6	13	6		6	53.3333	0	0	0	46.1538
	6	23	12				6	100	0				6	100	0				6	100	0			6	24	13		6	52.1739	0	0	0	54.1667
	7	42	18				7	100	0				7	100	0				7	100	0			7	16	9		7	42.8571	0	0	0	56.25
	7	14	8				7	100	0				7	100	0				7	100	0			7	14	7		7	57.1429	0	0	0	50
	7	24	10				7	100	0				7	100	0				7	100	0			7	16	10		7	41.6667	0	0	0	62.5
	7	22	9				7	100	0				7	100	0				7	100	0			7	19	9		7	40.9091	0	0	0	47.3684
	7	17	8				7	100	0				7	100	0				7	100	0			7	19	7		7	47.0588	0	0	0	36.8421
	7	14	6				7	100	0				7	100	0				7	100	0			7	16	9		7	42.8571	0	0	0	56.25
	7	24	13				7	100	0				7	100	0				7	100	0			7	18	10		7	54.1667	0	0	0	55.5556
	7	13	6				7	100	0				7	100	0				7	100	0			7	14	6		7	46.1538	0	0	0	42.8571

## Sheet: sufficiency
Raw data											Calculated percent of blue colonies
Standard fragmented gusA reporter strain	Day	All	Blue			Reduced fragmented gusA reporter strain	Day	All	Blue		Day	WT	reduced
	0	135	1				0	100	2		0	0.740741	2
	0	100	1				0	100	2		0	1	2
	0	120	1				0	150	1		0	0.833333	0.666667
	0	137	1				0	170	1		0	0.729927	0.588235
	0	150	1				0	100	2		0	0.666667	2
	0	128	1				0	125	2		0	0.78125	1.6
	1	89	4				1	78	2		1	4.49438	2.5641
	1	68	3				1	100	1		1	4.41176	1
	1	37	1				1	53	1		1	2.7027	1.88679
	1	80	4				1	40	1		1	5	2.5
	1	60	1				1	54	6		1	1.66667	11.1111
	1	60	3				1	40	1		1	5	2.5
	1	77	4				1	34	1		1	5.19481	2.94118
	1	58	2				1	29	3		1	3.44828	10.3448
	2	48	14				2	60	15		2	29.1667	25
	2	30	7				2	46	11		2	23.3333	23.913
	2	52	10				2	17	3		2	19.2308	17.6471
	2	57	9				2	23	5		2	15.7895	21.7391
	2	52	12				2	26	9		2	23.0769	34.6154
	2	53	8				2	33	13		2	15.0943	39.3939
	2	56	11				2	12	3		2	19.6429	25
	2	54	13				2	16	6		2	24.0741	37.5
	3	55	15				3	25	10		3	27.2727	40
	3	40	13				3	22	9		3	32.5	40.9091
	3	42	13				3	44	19		3	30.9524	43.1818
	3	42	16				3	25	12		3	38.0952	48
	3	46	17				3	9	5		3	36.9565	55.5556
	3	50	17				3	11	6		3	34	54.5455
	3	41	19				3	8	5		3	46.3415	62.5
	3	30	10				3	19	9		3	33.3333	47.3684
	4	31	12				4	15	7		4	38.7097	46.6667
	4	41	20				4	10	5		4	48.7805	50
	4	38	15				4	29	15		4	39.4737	51.7241
	4	44	19				4	25	7		4	43.1818	28
	4	33	14				4	19	9		4	42.4242	47.3684
	4	37	15				4	25	8		4	40.5405	32
	4	41	22				4	17	7		4	53.6585	41.1765
	4	30	13				4	32	12		4	43.3333	37.5
	5	42	17				5	27	13		5	40.4762	48.1481
	5	18	9				5	25	10		5	50	40
	5	28	15				5	22	9		5	53.5714	40.9091
	5	15	8				5	21	12		5	53.3333	57.1429
	5	28	15				5	18	9		5	53.5714	50
	5	31	14				5	22	14		5	45.1613	63.6364
	5	42	16				5	19	11		5	38.0952	57.8947
	5	27	13				5	30	13		5	48.1481	43.3333
	6	24	9				6	14	8		6	37.5	57.1429
	6	25	12				6	17	8		6	48	47.0588
	6	24	14				6	20	11		6	58.3333	55
	6	32	14				6	16	6		6	43.75	37.5
	6	32	11				6	14	9		6	34.375	64.2857
	6	19	9				6	16	7		6	47.3684	43.75
	6	30	16				6	20	11		6	53.3333	55
	6	23	12				6	14	7		6	52.1739	50
	7	42	18				7	21	9		7	42.8571	42.8571
	7	14	8				7	20	11		7	57.1429	55
	7	24	10				7	11	7		7	41.6667	63.6364
	7	22	9				7	27	11		7	40.9091	40.7407
	7	17	8				7	25	15		7	47.0588	60
	7	14	6				7	16	8		7	42.8571	50
	7	24	13				7	22	11		7	54.1667	50
	7	13	6				7	13	7		7	46.1538	53.8462
