# Supplementary material for: DNA duplication in Burkholderia thailandensis induces biofilm formation by activating a two-component regulatory system
Source: PLoS Genet. 2025 May 20;21(5):e1011528. doi: 10.1371/journal.pgen.1011528 (PMC12124856; doi:10.1371/journal.pgen.1011528)
Supplement: S2 Raw Data — Fig 6 raw data. (XLSX) [file pgen.1011528.s005.xlsx]

## Sheet: Strains
Number	Strain	Location	Dup	Abx	Biofilm?
0	PBS
1	ΔISα	213-51	Dup-		4 day biofilm
2	Frag kan	211-60	Dup+	Kan500	1 day biofilm
3	ΔISα pKBM21	229-37	Dup-		4 day biofilm
4	Frag kan pKBM21	229-19	Dup+	Kan500	1 day biofilm
5	ΔISα D55A pKBM21	229-41	Dup-
6	Frag kan D55A pKBM21	229-27	Dup+	Kan500
7	ΔISα Δcsu,iou,bfm pKBM21	229-39	Dup-
8	Frag kan Δcsu,iou,bfm pKBM21	220-23	Dup+	Kan500
9	ΔISα pKBM20	229-43	Dup-		4 day biofilm+4 day planktonic
10	Frag kan pKBM20	229-51	Dup+	Kan500	1 day biofilm
11	ΔISα D55A pKBM20	229-47	Dup-
12	Frag kan D55A pKBM20	229-59	Dup+	Kan500
13	ΔISα Δcsu,iou,bfm pKBM20	229-45	Dup-
14	Frag kan Δcsu,iou,bfm pKBM20	229-55	Dup+	Kan500

## Sheet: 10.01
24 Hr Planktonic									24 Hr Biofilm
Number	OD600	OD600-Media	GFP	GFP-Media	RFI (GFP-Media/OD-Media)				Number	OD600	OD600-Media	GFP	GFP-Media	RFI (GFP-Media/OD-Media)
0	0.037		18						0	0.037		18
1.1	0.323	0.286	15	-3	-10.4895				2.1	0.222	0.185	31	13	70.2703
1.2	0.313	0.276	17	-1	-3.62319				2.2	0.217	0.18	19	1	5.55556
2.1	0.197	0.16	16	-2	-12.5				4.1	0.22	0.183	415	397	2169.4
2.2	0.181	0.144	19	1	6.94444				4.2	0.201	0.164	370	352	2146.34
3.1	0.324	0.287	37	19	66.2021				10.1	0.225	0.188	22	4	21.2766
3.2	0.311	0.274	38	20	72.9927				10.2	0.215	0.178	24	6	33.7079
4.1	0.132	0.095	152	134	1410.53
4.2	0.151	0.114	198	180	1578.95
5.1									96 Hr Biofilm
5.2
6.1	0.268	0.231	14	-4	-17.316				Number	OD600	OD600-Media	GFP	GFP-Media	RFI (GFP-Media/OD-Media)
6.2	0.311	0.274	24	6	21.8978				0	0.038		17
7.1									1.1	0.28	0.242	16	-1	-4.13223
7.2	0.396	0.359	20	2	5.57103				1.2	0.303	0.265	10	-7	-26.4151
8.1	0.26	0.223	26	8	35.8744				3.1	0.212	0.174	89	72	413.793
8.2	0.334	0.297	18	0	0				3.2	0.231	0.193	85	68	352.332
9.1	0.339	0.302	15	-3	-9.93377				9.1	0.287	0.249	20	3	12.0482
9.2	0.374	0.337	18	0	0				9.2	0.224	0.186	20	3	16.129
10.1	0.191	0.154	17	-1	-6.49351
10.2	0.18	0.143	16	-2	-13.986
11.1	0.337	0.3	24	6	20
11.2	0.381	0.344	15	-3	-8.72093
12.1	0.269	0.232	18	0	0
12.2	0.348	0.311	25	7	22.508
13.1	0.352	0.315	17	-1	-3.1746
13.2	0.359	0.322	17	-1	-3.10559
14.1	0.309	0.272	27	9	33.0882
14.2	0.309	0.272	17	-1	-3.67647

## Sheet: 10.05
24 Hr Planktonic									24 Hr Biofilm
Number	OD600	OD600-Media	GFP	GFP-Media	RFI (GFP-Media/OD-Media)				Number	OD600	OD600-Media	GFP	GFP-Media	RFI (GFP-Media/OD-Media)
0	0.03775		15.375						0	0.03775		15.375
1.1	0.251	0.21325	26	10.625	49.8242				2.1	0.352	0.31425	21	5.625	17.8998
1.2	0.263	0.22525	20	4.625	20.5327				2.2	0.464	0.42625	12	-3.375	-7.91789
1.3	0.291	0.25325	22	6.625	26.1599				2.3	0.411	0.37325	17	1.625	4.35365
1.4	0.279	0.24125	18	2.625	10.8808				2.4	0.409	0.37125	21	5.625	15.1515
2.1	0.171	0.13325	20	4.625	34.7092				4.1	0.4	0.36225	765	749.625	2069.36
2.2	0.166	0.12825	18	2.625	20.4678				4.2	0.282	0.24425	438	422.625	1730.3
2.3	0.158	0.12025	18	2.625	21.8295				4.3	0.485	0.44725	762	746.625	1669.37
2.4	0.164	0.12625	15	-0.375	-2.9703				4.4	0.49	0.45225	771	755.625	1670.81
3.1	0.245	0.20725	41	25.625	123.643				10.1	0.389	0.35125	25	9.625	27.4021
3.2	0.284	0.24625	40	24.625	100				10.2	0.479	0.44125	26	10.625	24.0793
3.3	0.289	0.25125	35	19.625	78.1095				10.3	0.416	0.37825	25	9.625	25.4461
3.4	0.277	0.23925	42	26.625	111.285				10.4	0.434	0.39625	21	5.625	14.1956
4.1	0.146	0.10825	170	154.625	1428.41
4.2	0.153	0.11525	186	170.625	1480.48
4.3	0.142	0.10425	166	150.625	1444.84				96 Hr Biofilm								96 Hr Planktonic
4.4	0.138	0.10025	143	127.625	1273.07
5.1	0.242	0.20425	22	6.625	32.4357				Number	OD600	OD600-Media	GFP	GFP-Media	RFI (GFP-Media/OD-Media)			Number	OD600	OD600-Media	GFP	GFP-Media	RFI (GFP-Media/OD-Media)
5.2	0.27	0.23225	19	3.625	15.6082				0	0.0375		16.25					0	0.0375		16.25
5.3	0.263	0.22525	15	-0.375	-1.66482				1.1	0.17	0.1325	14	-2.25	-16.9811			3.1	0.217	0.1795	46	29.75	165.738
5.4	0.272	0.23425	17	1.625	6.93703				1.2	0.239	0.2015	13	-3.25	-16.129			3.2	0.2	0.1625	61	44.75	275.385
6.1	0.246	0.20825	23	7.625	36.6146				1.3	0.225	0.1875	15	-1.25	-6.66667			3.3	0.211	0.1735	61	44.75	257.925
6.2	0.259	0.22125	17	1.625	7.34463				1.4	0.172	0.1345	19	2.75	20.4461			3.4	0.208	0.1705	59	42.75	250.733
6.3	0.239	0.20125	21	5.625	27.9503				3.1	0.224	0.1865	90	73.75	395.442
6.4	0.249	0.21125	30	14.625	69.2308				3.2	0.263	0.2255	105	88.75	393.57
7.1	0.28	0.24225	19	3.625	14.9639				3.3	0.174	0.1365	72	55.75	408.425
7.2	0.276	0.23825	22	6.625	27.8069				3.4	0.155	0.1175	80	63.75	542.553
7.3	0.242	0.20425	15	-0.375	-1.83599				9.1	0.188	0.1505	17	0.75	4.98339
7.4	0.277	0.23925	25	9.625	40.2299				9.2	0.196	0.1585	15	-1.25	-7.88644
8.1	0.246	0.20825	17	1.625	7.80312				9.3	0.215	0.1775	22	5.75	32.3944
8.2	0.24	0.20225	22	6.625	32.7565				9.4	0.185	0.1475	22	5.75	38.9831
8.3	0.251	0.21325	26	10.625	49.8242
8.4	0.248	0.21025	27	11.625	55.2913
9.1	0.247	0.20925	26	10.625	50.7766
9.2	0.275	0.23725	24	8.625	36.3541
9.3	0.283	0.24525	24	8.625	35.1682
9.4	0.275	0.23725	19	3.625	15.2792
10.1	0.18	0.14225	19	3.625	25.4833
10.2	0.172	0.13425	20	4.625	34.4507
10.3	0.171	0.13325	17	1.625	12.1951
10.4	0.172	0.13425	18	2.625	19.5531
11.1	0.251	0.21325	15	-0.375	-1.7585
11.2	0.286	0.24825	21	5.625	22.6586
11.3	0.265	0.22725	19	3.625	15.9516
11.4	0.278	0.24025	14	-1.375	-5.7232
12.1	0.248	0.21025	29	13.625	64.8038
12.2	0.236	0.19825	16	0.625	3.15259
12.3	0.249	0.21125	25	9.625	45.5621
12.4	0.261	0.22325	16	0.625	2.79955
13.1	0.261	0.22325	25	9.625	43.1131
13.2	0.27	0.23225	21	5.625	24.2196
13.3	0.277	0.23925	26	10.625	44.4096
13.4	0.271	0.23325	10	-5.375	-23.0439
14.1	0.242	0.20425	23	7.625	37.3317
14.2	0.259	0.22125	18	2.625	11.8644
14.3	0.234	0.19625	17	1.625	8.28025
14.4	0.215	0.17725	27	11.625	65.5853

## Sheet: 10.01 raw
	1	2	3	4	5	6	7	8	9	10	11	12
A	PBS
B	1.1	1.2	2.1	2.2	3.1	3.2	4.1	4.2			6.1	6.2
C		7.2	8.1	8.2	9.1	9.2	10.1	10.2	11.1	11.2	12.1	12.2
D	13.1	13.2	14.1	14.2
E
F
G
H	2.1 Biofilm	2.2 Biofilm	4.1 Biofilm	4.2 Biofilm	10.1 Biofilm	10.2 Biofilm
	1	2	3	4	5	6	7	8	9	10	11	12
A	0.037	0.046	0.045	0.046	0.046	0.047	0.047	0.047	0.047	0.045	0.049	0.048	Read 1:600
B	0.323	0.313	0.197	0.181	0.324	0.311	0.132	0.151	0.039	0.037	0.268	0.311	Read 1:600
C	0.038	0.396	0.26	0.334	0.339	0.374	0.191	0.18	0.337	0.381	0.269	0.348	Read 1:600
D	0.352	0.359	0.309	0.309	0.038	0.037	0.037	0.038	0.038	0.039	0.038	0.038	Read 1:600
E	0.047	0.047	0.047	0.047	0.047	0.051	0.047	0.047	0.048	0.047	0.048	0.048	Read 1:600
F	0.047	0.047	0.047	0.046	0.048	0.047	0.047	0.048	0.046	0.048	0.047	0.047	Read 1:600
G	0.047	0.047	0.047	0.046	0.047	0.047	0.047	0.047	0.047	0.047	0.047	0.047	Read 1:600
H	0.222	0.217	0.22	0.201	0.225	0.215	0.047	0.047	0.046	0.046	0.047	0.047	Read 1:600
	1	2	3	4	5	6	7	8	9	10	11	12
A	18	28	23	25	27	24	26	21	27	29	26	25	Read 2:485,535
B	15	17	16	19	37	38	152	198	20	14	14	24	Read 2:485,535
C	15	20	26	18	15	18	17	16	24	15	18	25	Read 2:485,535
D	17	17	27	17	15	14	18	18	9	17	14	18	Read 2:485,535
E	22	30	22	23	35	18	19	24	21	28	23	33	Read 2:485,535
F	30	28	20	27	24	28	22	21	29	24	21	22	Read 2:485,535
G	24	28	30	25	26	19	30	25	26	31	25	24	Read 2:485,535
H	31	19	415	370	22	24	28	26	31	22	30	21	Read 2:485,535

## Sheet: 10.05 raw
24 Hr																			96 Hr
	1	2	3	4	5	6	7	8	9	10	11	12								1	2	3	4	5	6	7	8	9	10	11	12
A	1.1	2.1	3.1	4.1	5.1	6.1	7.1	8.1	9.1	10.1	11.1	12.1							A	PBS		1.1 Biofilm	3.1 Biofilm	9.1 Biofilm	3.1 96 hr planktonic
B	1.2	2.2	3.2	4.2	5.2	6.2	7.2	8.2	9.2	10.2	11.2	12.2							B	PBS		1.2 Biofilm	3.2 Biofilm	9.2 Biofilm	3.2 96 hr planktonic
C	1.3	2.3	3.3	4.3	5.3	6.3	7.3	8.3	9.3	10.3	11.3	12.3							C	PBS		1.3 Biofilm	3.3 Biofilm	9.3 Biofilm	3.3 96 hr planktonic
D	1.4	2.4	3.4	4.4	5.4	6.4	7.4	8.4	9.4	10.4	11.4	12.4							D	PBS		1.4 Biofilm	3.4 Biofilm	9.4 Biofilm	3.4 96 hr planktonic
E	13.1	14.1		2.1 Biofilm	4.1 Biofilm	10.1 Biofilm					PBS	PBS							E
F	13.2	14.2		2.2 Biofilm	4.2 Biofilm	10.2 Biofilm					PBS	PBS							F
G	13.3	14.3		2.3 Biofilm	4.3 Biofilm	10.3 Biofilm					PBS	PBS							G
H	13.4	14.4		2.4 Biofilm	4.4 Biofilm	10.4 Biofilm					PBS	PBS							H
	1	2	3	4	5	6	7	8	9	10	11	12				PBS Avg.				1	2	3	4	5	6	7	8	9	10	11	12
A	0.251	0.171	0.245	0.146	0.242	0.246	0.28	0.246	0.247	0.18	0.251	0.248	Read 1:600		OD600	0.03775			A	0.037	0.037	0.17	0.224	0.188	0.217	0.047	0.047	0.046	0.045	0.047	0.047	Read 1:600			PBS Avg
B	0.263	0.166	0.284	0.153	0.27	0.259	0.276	0.24	0.275	0.172	0.286	0.236	Read 1:600		GFP	15.375			B	0.037	0.214	0.239	0.263	0.196	0.2	0.047	0.047	0.047	0.047	0.047	0.047	Read 1:600		Od600	0.0375
C	0.291	0.158	0.289	0.142	0.263	0.239	0.242	0.251	0.283	0.171	0.265	0.249	Read 1:600						C	0.038	0.037	0.225	0.174	0.215	0.211	0.047	0.046	0.046	0.047	0.047	0.047	Read 1:600		GFP	16.25
D	0.279	0.164	0.277	0.138	0.272	0.249	0.277	0.248	0.275	0.172	0.278	0.261	Read 1:600						D	0.038	0.037	0.172	0.155	0.185	0.208	0.046	0.047	0.047	0.049	0.047	0.047	Read 1:600
E	0.261	0.242	0.047	0.352	0.4	0.389	0.045	0.047	0.047	0.047	0.037	0.037	Read 1:600						E	0.047	0.047	0.047	0.047	0.047	0.047	0.045	0.047	0.047	0.047	0.047	0.047	Read 1:600
F	0.27	0.259	0.047	0.464	0.282	0.479	0.046	0.047	0.047	0.047	0.038	0.038	Read 1:600						F	0.047	0.046	0.046	0.046	0.048	0.047	0.047	0.045	0.047	0.048	0.047	0.047	Read 1:600
G	0.277	0.234	0.047	0.411	0.485	0.416	0.047	0.047	0.046	0.052	0.038	0.038	Read 1:600						G	0.047	0.047	0.047	0.048	0.046	0.047	0.047	0.047	0.047	0.047	0.047	0.047	Read 1:600
H	0.271	0.215	0.045	0.409	0.49	0.434	0.047	0.047	0.045	0.046	0.038	0.038	Read 1:600						H	0.047	0.046	0.046	0.047	0.047	0.047	0.047	0.047	0.047	0.047	0.047	0.048	Read 1:600
	1	2	3	4	5	6	7	8	9	10	11	12								1	2	3	4	5	6	7	8	9	10	11	12
A	26	20	41	170	22	23	19	17	26	19	15	29	Read 2:485,535						A	18	9	14	90	17	46	26	24	21	20	27	24	Read 2:485,535
B	20	18	40	186	19	17	22	22	24	20	21	16	Read 2:485,535						B	18	24	13	105	15	61	17	21	25	19	20	32	Read 2:485,535
C	22	18	35	166	15	21	15	26	24	17	19	25	Read 2:485,535						C	19	18	15	72	22	61	21	30	23	25	19	24	Read 2:485,535
D	18	15	42	143	17	30	25	27	19	18	14	16	Read 2:485,535						D	10	15	19	80	22	59	26	27	25	22	19	28	Read 2:485,535
E	25	23	27	21	765	25	34	21	33	24	17	12	Read 2:485,535						E	19	28	26	32	23	26	17	22	24	25	25	32	Read 2:485,535
F	21	18	30	12	438	26	34	20	28	16	18	11	Read 2:485,535						F	30	17	31	22	27	23	17	29	31	17	22	23	Read 2:485,535
G	26	17	25	17	762	25	19	31	29	22	18	16	Read 2:485,535						G	17	25	14	27	35	32	22	21	29	25	23	17	Read 2:485,535
H	10	27	24	21	771	21	24	24	27	25	16	15	Read 2:485,535						H	25	24	25	19	26	20	17	33	21	22	19	19	Read 2:485,535

## Sheet: Compiled
	Pcsu-gfp
WT	Dup- P 24 H			Dup+ P 24 H			Dup- P 96 H			Dup- BF 96 H			Dup+ BF 24 H
	1st rep	2nd rep		1st rep	2nd rep		1st rep	2nd rep		1st rep	2nd rep		1st rep	2nd rep
	66.2021	123.643		1410.53	1428.41			165.738		413.793	395.442		2169.4	2069.36
	72.9927	100		1578.95	1480.48			275.385		352.332	393.57		2146.34	1730.3
		78.1095			1444.84			257.925			408.425			1669.37
		111.285			1273.07			250.733			542.553			1670.81
BfmR D55A	Dup- P 24 H			Dup+ P 24 H
	1st rep	2nd rep		1st rep	2nd rep
		32.4357		-17.316	36.6146
		15.6082		21.8978	7.34463
		-1.66482			27.9503
		6.93703			69.2308
ΔcsuFABCDE,iou,bfmSR	Dup- P 24 H			Dup+ P 24 H
	1st rep	2nd rep		1st rep	2nd rep
	5.57103	14.9639		35.8744	7.80312
		27.8069		0	32.7565
		-1.83599			49.8242
		40.2299			55.2913
	Pbfm-gfp
WT	Dup- P 24 H			Dup+ P 24 H			Dup- P 96 H			Dup- BF 96 H			Dup+ BF 24 H
	1st rep	2nd rep		1st rep	2nd rep		1st rep	2nd rep		1st rep	2nd rep		1st rep	2nd rep
	-9.93377	50.7766		-6.49351	25.4833		12.0482	4.98339		12.0482	4.98339		21.2766	27.4021
	0	36.3541		-13.986	34.4507		16.129	-7.88644		16.129	-7.88644		33.7079	24.0793
		35.1682			12.1951			32.3944			32.3944			25.4461
		15.2792			19.5531			38.9831			38.9831			14.1956
BfmR D55A	Dup- P 24 H			Dup+ P 24 H
	1st rep	2nd rep		1st rep	2nd rep
	20	-1.7585		0	64.8038
	-8.72093	22.6586		22.508	3.15259
		15.9516			45.5621
		-5.7232			2.79955
ΔcsuFABCDE,iou,bfmSR	Dup- P 24 H			Dup+ P 24 H
	1st rep	2nd rep		1st rep	2nd rep
	-3.1746	43.1131		33.0882	37.3317
	-3.10559	24.2196		-3.67647	11.8644
		44.4096			8.28025
		-23.0439			65.5853
