# Supplementary material for: DNA duplication in Burkholderia thailandensis induces biofilm formation by activating a two-component regulatory system
Source: PLoS Genet. 2025 May 20;21(5):e1011528. doi: 10.1371/journal.pgen.1011528 (PMC12124856; doi:10.1371/journal.pgen.1011528)
Supplement: S1 File — (ZIP) [file pgen.1011528.s007.zip]

Archive with 11 entries (11 files):
- Fig 1A/1A duplicate copy of subregion 1.jpg
- Fig 1A/1A duplicate copy of subregion 2.jpg
- Fig 1A/1A duplicate copy of subregion 3.jpg
- Fig 1A/1A duplicate copy of subregion 4.jpg
- Fig 1A/1A duplicate copy of subregion 5.jpg
- Fig 1A/1A duplicate copy of subregion 6.jpg
- Fig 1A/1A duplicate copy of subregion 7.jpg
- Fig 1A/1A duplicate copy of subregion 8.jpg
- Fig 1A/1A duplicate copy of subregion 9.jpg
- Fig 1A/1A Wildtype Dup-.jpg
- Fig 1A/1A Wildtype Dup+.jpg
