# Supplementary material for: DNA duplication in Burkholderia thailandensis induces biofilm formation by activating a two-component regulatory system
Source: PLoS Genet. 2025 May 20;21(5):e1011528. doi: 10.1371/journal.pgen.1011528 (PMC12124856; doi:10.1371/journal.pgen.1011528)
Supplement: S2 File — (ZIP) [file pgen.1011528.s008.zip]

Archive with 9 entries (9 files):
- Fig 1B/1B duplicate copy of subregion 4.jpg
- Fig 1B/1B duplicate copy of sub-subregion 4.1.jpg
- Fig 1B/1B duplicate copy of sub-subregion 4.2.jpg
- Fig 1B/1B duplicate copy of sub-subregion 4.3.jpg
- Fig 1B/1B duplicate copy of sub-subregion 4.4.jpg
- Fig 1B/1B duplicate copy of sub-subregion 4.5.jpg
- Fig 1B/1B duplicate copy of sub-subregions 4.4-5.jpg
- Fig 1B/1B Wildtype dup-.jpg
- Fig 1B/1B Wildtype dup+.jpg
