# Supplementary material for: DNA duplication in Burkholderia thailandensis induces biofilm formation by activating a two-component regulatory system
Source: PLoS Genet. 2025 May 20;21(5):e1011528. doi: 10.1371/journal.pgen.1011528 (PMC12124856; doi:10.1371/journal.pgen.1011528)
Supplement: S3 File — (ZIP) [file pgen.1011528.s009.zip]

Archive with 10 entries (10 files):
- Fig 2B/2B frag kan dup- delta bfmSR.jpg
- Fig 2B/2B frag kan dup- delta csuFABCDE,iou,bfmSR.jpg
- Fig 2B/2B frag kan dup- delta csuFABCDE.jpg
- Fig 2B/2B frag kan dup- delta iou.jpg
- Fig 2B/2B frag kan dup- wildtype.jpg
- Fig 2B/2B frag kan dup+ delta bfmSR.jpg
- Fig 2B/2B frag kan dup+ delta csuFABCDE,iou,bfmSR.jpg
- Fig 2B/2B frag kan dup+ delta csuFABCDE.jpg
- Fig 2B/2B frag kan dup+ delta iou.jpg
- Fig 2B/2B frag kan dup+ wildtype.jpg
