# Supplementary material for: DNA duplication in Burkholderia thailandensis induces biofilm formation by activating a two-component regulatory system
Source: PLoS Genet. 2025 May 20;21(5):e1011528. doi: 10.1371/journal.pgen.1011528 (PMC12124856; doi:10.1371/journal.pgen.1011528)
Supplement: S4 File — (ZIP) [file pgen.1011528.s010.zip]

Archive with 18 entries (18 files):
- Fig 3A/3A reduced frag gus Day 2.jpg
- Fig 3A/3A reduced frag gus Day 4.jpg
- Fig 3A/3A reduced frag gus Day 6.jpg
- Fig 3A/3A standard frag gus delta bfmSR Day 2.jpg
- Fig 3A/3A standard frag gus delta bfmSR Day 4.jpg
- Fig 3A/3A standard frag gus delta bfmSR Day 6.jpg
- Fig 3A/3A standard frag gus delta csuFABCDE Day 2.jpg
- Fig 3A/3A standard frag gus delta csuFABCDE Day 4.jpg
- Fig 3A/3A standard frag gus delta csuFABCDE Day 6.jpg
- Fig 3A/3A standard frag gus delta csuFABCDE,iou,bfmSR Day 2.jpg
- Fig 3A/3A standard frag gus delta csuFABCDE,iou,bfmSR Day 4.jpg
- Fig 3A/3A standard frag gus delta csuFABCDE,iou,bfmSR Day 6.jpg
- Fig 3A/3A standard frag gus delta iou Day 2.jpg
- Fig 3A/3A standard frag gus delta iou Day 4.jpg
- Fig 3A/3A standard frag gus delta iou Day 6.jpg
- Fig 3A/3A standard frag gus wildtype Day 2.jpg
- Fig 3A/3A standard frag gus wildtype Day 4.jpg
- Fig 3A/3A standard frag gus wildtype Day 6.jpg
