# Supplementary material for: DNA duplication in Burkholderia thailandensis induces biofilm formation by activating a two-component regulatory system
Source: PLoS Genet. 2025 May 20;21(5):e1011528. doi: 10.1371/journal.pgen.1011528 (PMC12124856; doi:10.1371/journal.pgen.1011528)
Supplement: S5 File — (ZIP) [file pgen.1011528.s011.zip]

Archive with 10 entries (10 files):
- Fig 4D/4D frag kan dup- BfmR(D55A).jpg
- Fig 4D/4D frag kan dup- delta bfmR.jpg
- Fig 4D/4D frag kan dup- delta bfmS.jpg
- Fig 4D/4D frag kan dup- delta bfmSR.jpg
- Fig 4D/4D frag kan dup- wildtype.jpg
- Fig 4D/4D frag kan dup+ BfmR(D55A).jpg
- Fig 4D/4D frag kan dup+ delta bfmR.jpg
- Fig 4D/4D frag kan dup+ delta bfmS.jpg
- Fig 4D/4D frag kan dup+ delta bfmSR.jpg
- Fig 4D/4D frag kan dup+ wildtype.jpg
