# Supplementary material for: DNA duplication in Burkholderia thailandensis induces biofilm formation by activating a two-component regulatory system
Source: PLoS Genet. 2025 May 20;21(5):e1011528. doi: 10.1371/journal.pgen.1011528 (PMC12124856; doi:10.1371/journal.pgen.1011528)
Supplement: S7 File — (ZIP) [file pgen.1011528.s013.zip]

Archive with 3 entries (3 files):
- Fig 5B/5B delta csuFABCDE,iou,bfmSR (0 copy).jpg
- Fig 5B/5B delta csuFABCDE,iou,bfmSR, csuFABCDE,iou,bfmSRx1 (1 copy).jpg
- Fig 5B/5B delta csuFABCDE,iou,bfmSR, csuFABCDE,iou,bfmSRx2 (2 copy).jpg
